# Supplementary material for: A Virological and Phylogenetic Analysis of the Emergence of New Clades of Respiratory Syncytial Virus
Source: Sci Rep. 2017 Sep 25;7:12232. doi: 10.1038/s41598-017-12001-6 (PMC5612963; doi:10.1038/s41598-017-12001-6)
Supplement: Supplementary file 2 — Supplementary Table 1 [file 41598_2017_12001_MOESM2_ESM.xlsx]

## Sheet: Sheet1
Sample	LOG FFU GE	RSV Serotype	Ct (dRn)	FFU GE	Age	DOB (dd/mm/yyyy)	Sex	Health Region (Patient location)	Collection Location	Specimen Type	Other tests	Specimen Collection Date	SxSx	Antibiotics	Immune Status
1415A	6.08234	A	19.87	1.20877e+06	7 months	2013-11-11	M	Edmonton	Dr's Office- outpatient	NP	None	2014-05-05	None listed	none listed	n/a
1415B	1.92277	A	34.5572	83.708	66	1948-03-30	M	Edmonton	hospital-06/05/2014	BAL	Bacterial, Fungal, TB, Mycoplasma	06/05/2014	Abnormal chest X-ray	Ceftriaxone, Azithromycin	n/a
1415C	7.64118	B	24.96	4.37707e+07	64	1949-08-06	F	Edmonton	hospital-13/05/2014	NP	None	2014-06-13	None listed	none listed	Lung transplant
1415D	7.68897	B	24.81	4.88618e+07	3 months	2014-02-04	F	Edmonton	hospital-n/a	ETT suction	Bacterial	2014-05-07	None listed	none listed	n/a
1415E	5.20335	B	26.16	159716	9 months	2014-01-10	M	Edmonton	Emerg	NP	None	2014-10-06	Fever, irritable-03/10/2014	none listed	n/a
1415F	2.6441	B	29.6	440.654	1	2013-05-14	M	Edmonton	hospital-21/10/2014	NPS	None	2014-10-21	None listed	none listed	n/a
1415G	2.67419	B	29.54	472.265	1	2013-09-21	M	Central	Outpatient	NP	None	2014-10-22	None listed	none listed	n/a
1415H	4.92075	B	25.06	83320.1	1	2013-01-09	M	North	Emerg	NPS	None	2014-10-21	ILI-21/10/2014	none listed	n/a
1415I	5.98346	A	31.23	962628	2	2012-06-09	F	North	Outpatient	NP	None	2014-12-01	fever-01/12/2014	none listed	n/a
1516J	5.2028	A	34.42	159513	1 month	2014-11-11	M	North	Emerg	NPA	None	2014-12-01	congestion, fever	none listed	n/a
1415K	5.5919	A	32.83	390754	1	2013-01-28	F	North	hospital	NPA	None	2014-11-28	Apnea	Amoxycillin	n/a
1415L	0	A	No Ct	0	3 months	2014-08-24	F	Edmonton	hospital-30/11/2014	NPA	None	2014-11-30	None listed	none listed	n/a
1415M	8.5824	A	20.61	3.82299e+08	15 days	2014-11-15	F	Edmonton	NICU-30/11/2014	NP	None	2014-11-30	None listed	none listed	n/a
1415N	6.56834	B	28.84	3.70121e+06	11 months	2014-01-02	F	North	Emerg	NP	None	2014-12-01	Fever, macular rash-28/11/2014	none listed	n/a
1415O	6.79593	B	27.91	6.25078e+06								2014-11-29			n/a
1415P	4.90179	B	35.65	79760.5								2014-11-28			n/a
1415Q	6.60016	B	28.71	3.98251e+06	1	2013-10-02	M	Central	Outpatient	NP	None	2014-11-30	Cough, runny nose	none listed	n/a
1415R	0	B	No Ct	0	2	2012-03-11	F	Edmonton	hospital-30/11/2014	NPA	None	2014-12-01	None listed	none listed	n/a
1415S	8.30097	A	21.76	1.99974e+08	1	2013-07-30	F	Edmonton	Emerg	NP	None	2015-01-04	None listed	none listed	n/a
1415T	6.30404	A	29.92	2.01393e+06	82	1932-01-18	M	Edmonton	Emerg	NP	None	2015-01-05	None listed	none listed	n/a
1415U	6.88159	A	27.56	7.61355e+06	81	1933-10-27	M	Edmonton	Emerg	NP	None	2015-01-05	Fever, Fatigue, Confusion, Productive cough-04/01/2015	none listed	n/a
1415V	5.64574	A	32.61	442326	1	2013-07-18	M	Edmonton	Emerg	NPA	None	2015-01-04	None listed	none listed	n/a
1415W	0	A	No Ct	0	3 months	2014-10-18	F	Edmonton	hospital-04/01/2015	NP	None	2015-01-04	None listed	none listed	n/a
1415X	5.98346	B	34.46	962628	6 months	2014-07-15	M	Edmonton	hospital-03/01/2015	NP	None	2015-01-05	None listed	none listed	n/a
1415Y	6.82041	B	27.81	6.61313e+06								2015-01-03			n/a
1415Z	6.68826	B	28.35	4.87817e+06	80	1934-02-11	M	Edmonton	Emerg	NP	None	2015-01-04	None listed	none listed	n/a
1415A2	5.43528	B	33.47	272447	3 months	2014-10-08	M	Edmonton	hospital-04/01/2015	NP	none-WI	2015-01-04	None listed	none listed	n/a
1415B2	5.03639	B	35.1	108739	3	2011-12-11	F	North	Emerg	NP	none	2015-01-03	Fever, Fatigue	none listed	n/a
1415C2	4.91365	A	23.067	81969.9	4 months	2014-09-04	F	North	unclear	Auger, NPA	none	2015-01-02	Fever, Congestion	none listed	n/a
1415D2	7.39947	A	18.37	2.50885e+07	12 days	2014-12-29	F	Edmonton	hospital-10/01/2015	NP	none	2015-01-10	None listed	none listed	n/a
1415 E2	3.53424	B	24.64	3421.66	5 months	2014-08-07	F	Edmonton	hospital	NP	none	2015-01-10	None listed	none listed	n/a
1415F2	3.91799	B	23.35	8279.31	81	1933-08-27	F	Edmonton	Emerg	NPS	none	2015-01-10	None listed	none listed	n/a
1415G2	4.48024	A	21.46	30216.4	4	2010-05-15	M	Edmonton	hospital-18/01/2015	NP	none	2015-01-18	None listed	none listed	n/a
1415H2	4.17383	A	22.49	14922.2	1	2013-12-13	F	Edmonton	hospital-10/01/2015	NP	none	2015-01-18	None listed	none listed	n/a
1415I2	4.31663	B	22.01	20731.2	2	7/11/2012	M	Edmonton	hospital-12/01/2015	NP	none	2015-01-19	None listed	none listed	n/a
1415J2	5.2878	B	20.09	193999	1	2014-01-15	M	Edmonton	?-20/01/2014	NP	none	2015-01-20	None listed	none listed	n/a
1415K2	4.76921	A		58777.5	2 months	2014-12-07	F	North	hospital	NPA	none	2015-02-14	None listed	none listed	n/a
1415L2	4.4932	A		31131.2	66	1948-10-07	M	Edmonton	inpatient	BAL	Bacterial, Fungal, TB,	2015-02-18	fever,cough, pneumonia, ventilated	none listed	n/a
1415M2	2.76153	B		577.466	1	2013-11-16	M	North	hospital	NP	none	2015-02-15	bilateral pneumonia	none listed	n/a
1415N2	5.42311	B		264914	7 months	2014-07-25	M	North	Emerg	NP	none	2015-02-14	URTI	none listed	n/a
1415O2	3.0482	B	32.5875	1117.38	2 months	2015-02-15	M	North	hospital	NPA	none	2015-04-15	Bronchiolitus	none listed	n/a
1415P2	5.7088	A	21.5533	511446	64	1951-04-11	M	Edmonton	hospital-18/04/2015	NP	none	2015-04-18	None listed	none listed	n/a
1415Q2	5.2005	B	23.6633	158672	1 month	2015-03-12	M	Edmonton	hospital-16/04/2015	NPA	none	2015-04-16	None listed	none listed	n/a
1415R2	5.9674	A	20.48	927684	6 months	2014-10-16	M	Edmonton	Outpatient	NP	none	2015-04-15	None listed	none listed	n/a
1415S2	6.25082	A	19.3033	1.78164e+06
1415T2	4.6063	B	26.13	40392.4	56	1958-10-09	F	Edmonton	Emerg	NP	none	2015-05-31	None listed	none listed	n/a
1415U2	5.6325	B	21.87	429042
1516A	4.66731	B	25.87	46484.7	3	17/06/2012	F	Edmonton	Emergency	NP	None	September 10/15	None	None	Not indicated
1516B	6.52706	A	18.16	3.36557e+06	20 days	23/08/2015	M	Edmonton	Emergency	NP	None	September 12/15	None	None	Not indicated
1516C	3.92793	A	29.21	8470.94	1.5	05/04/2014	F	Edmonton	Emergency	NP	Not Indicated	October 14/15	None	None	Not indicated
1516D	5.82815	B	21.78	673210	1	08/05/2014	M	Edmonton	Emergency	NPA	None	October 30/15	None	None	Not indicated
1516E	4.62117	B	24.19	41799.6	5 Months	28/06/2015	M	Edmonton	Emergency	NPA	None	November 1/12	None	None	Not indicated
1516F	4.08952	B	29.12	12289									None	None	Not indicated
1516G	5.76553	B	22.78	582812	Infant	29/10/2015	F	Edmonton	Emergency	NPA	None	None	None	None	Not indicated
1516H	5.4323	B	24.04	270583	1	03/09/2014	F	Central	Hospital Date unknown	NP	None	December 1/15	None	None	Not indicated
1516I	5.56703	B	23.53	369005	1	24/12/2014	M	Edmonton	Outpatient	NP	None	December 7/15	None	None	Not indicated
1516J	6.81941	B	18.8	6.59793e+06	1	12/10/2014	F	Edmonton	Emergency	NP	None	December 8/15	None	None	Not indicated
1516K	3.85949	A	29.99	7235.93	31	10/09/1984	M	Edmonton	Community Outpatient	NP	None	Dec 9/2015	Fever, Fatigue, Headache, Arthralgia, Myalgias, Nausea, Vomiting	None	Normal
1516L	2.83664	A	33.85	686.499	2	07/08/2013	M	Edmonton	Emergency	NP	None	Dec 14/2015	None	None	Not indicated
1516M	3.54939	A	31.16	3543.17	1	28/12/2014	M	Edmonton	Hospital (Dec. 14/2015)	NP	None	Dec 14/2015	None	None	Not indicated
1516N	3.29438	B	32.12	1969.62	73	16/07/1942	F	Edmonton	Emergency	NP	None	Dec 15/2015	None	None	Not indicated
1516O	6.19048	A	19.15	1.55053e+06	87	01/11/1928	F	Edmonton	Emergency	NP	None	Dec 16/2015	None	None	Not indicated
1516P	5.18115	A	22.75	151757	1.5	09/02/2015	F	Edmonton	Hospital (Dec. 17/2015)	NP	None	Dec 17/2016	None	None	Not indicated
1516Q	4.55583	A	24.99	35960.6	74	28/08/1941	M	Edmonton	Hospital Inpatient (Dec. 19/205)	NP	None	Dec 20/2016	None	None	Not indicated
1516R	5.73876	A	20.76	547979	72	18/10/1943	M	Edmonton	Hospital (Nov. 29/2015)	NP	None	Dec 20/2016	Fatigue, confusion, shortness of breathe (Dec. 17/2015)	PP/Toz	Normal
1516S	4.21727	B	26.19	16492	17 Days	05/12/2015	F	Edmonton	Hospital	NP	None	Dec 22/2015	None	None	Not indicated
1516T	3.00833	B	30.51	1019.37	17 Days	08/12/2015	F	Edmonton	Hospital	NP	None	Dec 25/2015	Tachypnea, increased nasal secretions (Dec 23/15)	None	No
1516U	6.26833	B	18.87	1.85493e+06	1	17/09/2014	F	Edmonton	Outpatient	NP	No	Dec 26/2015	None	None	Not indicated
1516V	5.91036	A	20.15	813514	78	01/07/1937	F	Edmonton	Emergency	NP	None	Dec 28/2015	None	None	Not indicated
1516W	2.53522	B	32.2	342.942	1	28/12/2014	M	Edmonton	Hospital (Dec. 28/2015)	NP	None	Dec 17/2015	None	Voacu, Pip/Tazo	Yes, not described
1516X	5.07549	B	22.87	118984	1	06/11/2014	M	Edmonton	Hospital (Dec. 28/2015)	NPA	None	Dec 29/2015	None	None	Yes, Prednisone
1516Y	6.59408	B	18.05	3.9272e+06	6 months	01/07/2015	M	Central	Hospital Date unknown	NP	NP	Dec 30/2015	URTI 3 days No onset data given	None	Not indicated
1516Z	5.22132	A	22.41	166464	11 months	01/01/2015	F	Edmonton	Emergency	NP	None	Dec 3/2015	None	None	Not indicated
1516AA	4.60032	A	24.94	39840	4 months	16/07/2015	M	Edmonton	Emergency	NP	None	Dec 31/2015	None	None	Not indicated
1516BB	3.82806	A	27.62	6730.65	5 months	05/07/2015	F	Central	Emergency	NP	None	Dec 31/2015	None indicated, Onset Dec 27/15	None	Normal
1516CC	6.05212	B	19.9	1.1275e+06	86	20/12/1929	F	Edmonton	Emergency	NP	None	Jan 1/ 2016	None	None	Not indicated
1516DD	6.39496	A	18.7	2.4829e+06	1	02/01/2015	M	Edmonton	Hospital (Jan 2/2016)	NP	None	Jan 1/ 2016	None	None	Not indicated
1516EE	6.24147	B	19.24	1.74369e+06	6 months	20/07/2015	F	Edmonton	Emergency	NP	None	Jan 2/ 2016	None	None	Not indicated
1516FF	4.90126	B	23.89	79664.3	80	04/12/1935	F	North Zone	Outpatient	NP	None	Jan 2/ 2016	None	None	Not indicated
1516GG	3.52557	A	28.67	3354.05	88	13/01/1928	M	Calgary	Outpatient	NP	None	Jan 1/ 2016	None	None	Not indicated
1516HH	5.83943	A	21.13	690924	6 months	30/07/2015	M	Edmonton	Emergency	NP	None	Jan 3/2016	Cough, Congestion	None	Normal
1516II	6.21878	A	19.56	1.65494e+06	3 months	26/10/2015	F	Edmonton	Inpatient (Jan 6/16)	NP	None	Jan 6/ 2016	None	None	Not indicated
1516JJ	4.85849	A	25.19	72193	6 months	20/07/2015	M	Edmonton	Emergency	NP	None	Jan 6/ 2016	None	None	Not indicated
1516KK	5.47717	B	22.63	300035	Infant	04/07/2015	F	Edmonton	Emergency	NP	None	None	None	None	Not indicated
1516LL	5.56433	A	5.56	366715	2	20/02/2014	M	Edmonton	Hospital (Jan 7/2016)	NP	None	Jan 7/2016	None	None	Not indicated
1516MM	5.79481	B	21.32	623463	3	29/10/2013	M	Edmonton	Emergency	NP	None	Jan 8/2016	None	None	Not indicated
1516NN	5.51976	B	22.45	330945	1.5	22/05/2014	M	Edmonton	Emergency	NP	None	Jan 12/2016	None	None	Not indicated
1516OO	5.17881	A	23.86	150943	6 months	21/07/2015	M	Central	Hospital no date	NP	None	Jan 11/2016	Fatigue, diarrea, Dec 21/2015	None	Not indicated
1516PP	3.63323	A	30.36	4297.62	3	14/09/2012	F	Edmonton	Emergency	NP	None	Jan 13/2016	None	None	Not indicated
1516QQ	5.09108	A	24.66	123333	91	16/05/1925	F	Edmonton	Emergency	NP	None	Jan 18/2016	None	None	Not indicated
1516RR	5.47256	A	23.17	296866	78	05/04/1938	M	North Zone	Emergency	NP	None	Jan 22/2016	None Acute onset Jan 18/2016	None	Normal
1516SS	5.03939	A	24.86	109495	2	30/04/2014	M	Edmonton	Hospital Jan 27/16	NP	Pertussis NAT	Jan 27/2016	None Listed	None	Not indicated
1516TT	5.68957	A	22.32	489289	2 months	17/11/2015	F	Edmonton	Emergency	NP	None	Jan 28/2016	None	None	Not indicated
1516UU	5.6503	A	22.47	446994	1.5	05/08/2014	F	Edmonton	Hospital	NP	None	Jan 31/2016	None	None	Not indicated
1516VV	4.48091	B	26.65	30262.7	2	05/12/2013	F	Northern	Hospital	NP	None	Jan 31/2016	Broncho pneumnia No onset date	None	Not indicated
1516WW	6.54136	A	18.46	3.47827e+06	3 months	25/11/2015	M	Edmonton	Hospital	NP	None	Feb 1/2016	None	None	Not indicated
1516XX	6.42253	A	18.93	2.64564e+06	54	21/02/1962	M	Edmonton	Hospital	NP	None	Feb 1/2016	None	None	Yes double lung transplant
1516YY	6.01694	B	20.54	1.03977e+06	1.5	22/09/2014	M	North Zone	Emergency	NP	None	Feb 3/2016	Fever, no onset date given	None	Normal
1516ZZ	5.21868	A	23.71	165455	28	29/04/1988	F	Central Zone	Emergency	NP	None	Feb 5/2016	Fever, weight loss, night sweats, fatigue, crackles in chest, onset Nov. 20/2015	None	Normal
1516AAA	3.72906	A	29.64	5358.67	1	09/03/2015	M	Edmonton	Outpatient	NP	None	Feb 9/2016	Cough, fever, no onset date	None	Not indicated
1516BBB	5.61648	A	22.13	413501	67	27/05/1949	M	Edmonton	Emergency	NN Swab	None	Feb 2/2016	Influenza like illness, no onset date	None	Not indicated
1516CCC	3.86021	B	29.12	7247.81	35	10/01/1981	F	Edmonton	Emergency	NP Swab	None	Feb 18/2016	None	None listed	Not indicated
1516DDD	4.52398	A	26.48	33417.8	42	11/09/1974	F	Edmonton	Hospital (Feb 18/2016)	NP Swab	None	Feb 19/2016	None Listed	None	Not indicated
1516EEE	5.41944	A	21.78	262686	57	10/01/1959	F	Central Zone	Emergency	NP	None	Feb 19/2016	Headache, fever, cough (Feb 6/16)	None	Normal
1516FFF	6.73299	B	17.61	5.40745e+06	1.5	29/10/2014	M	Northern	Emergency	NP Swab	None	Feb 21/2016	Cough, irritable, decreased appetite, weezing, Feb 21/16	Unkown listed	None
1516GGG	3.67172	A	27.33	4695.93	73	16/10/1943	M	Edmonton	Emergency	Nasopharynx, RVP	None	Feb 24/2016	None	None	None
1516HHH	3.38152	A	28.25	2407.24	19 days	08/02/2016	F	North Zone	Emergency	Nasopharynx	None	Feb 27/2016	None (Upper respiratory tract infection)	None	None
1516III	5.58532	B	21.25	384876	1.5	17/09/2014	M	Edmonton	Inpatient	Resp.P, NP swab	None	Feb 28/2016	None	None	None
1516JJJ	6.67662	B	17.79	4.7492e+06	13	03/11/2002	F	North Zone	Hospital	Naso pharynx swab, resp. P	None	Feb 29/2016	None	None	None
