# Supplementary material for: A Virological and Phylogenetic Analysis of the Emergence of New Clades of Respiratory Syncytial Virus
Source: Sci Rep. 2017 Sep 25;7:12232. doi: 10.1038/s41598-017-12001-6 (PMC5612963; doi:10.1038/s41598-017-12001-6)
Supplement: Supplementary file 3 — Supplementary Table 2 [file 41598_2017_12001_MOESM3_ESM.xlsx]

## Sheet: Sheet1
	No.	Paper	PMID	Total n	Age (mean)	Age (range)	RSV +	n = RSVA	Hosp duration with A (mean days)	n = RSVB	Hosp duration with B (mean days)		RSV but untyped	Year of sample collection	Location of sample collection	Notes	Exclude criteria
	1	Fodha 2007	17935185	81	1.9	0 - 12	81	9	7	60	7.89		12	2004	Tunisia
	2	Papadopoulos 2004	15338801	81	3.5	0.5 - 12	48	48	5.4	25	6.2		33		Greece
	3	Mlinaric-Galinovic 2009	19735540	368			368	94		270				2005 - 2007	Zagreb, Croatia
	4	Nolan 2015	25673560	3717 ILI	NA	6 - 11 mo		2 (1.4%)		24 (16.8%)				2010 - 2011	Australia, Brazil, Colombia, Costa Rica, Mexico, Phillippines	Large n though many sites
				3717	NA	12 -23 mo		18 (2.7%)		89 (13.2 %)
				3717	NA	24 - 35 mo		24 (3.7 %)		68 (10.4 %)
				3717	NA	36 - 59 mo		47 (4.5 %)		39 (3.7 %)
				3717	NA	60 + mo		20 (1.7%)		20 (1.7%)
	5	Neves-Barriera 2001	11412403	85	4.6			59		Not stated						RSV-B + infants less liekly to have been breastfed	RSV-B prevalence was not reported
	6	Flores 2004	14615937	225													There was no indication as to what age group was infected by what RSV type. They grouped A and B together
	7	Bergsträsser 1998	9871899	107	3.5 mo	1 week - 4.2 years	107	63		21			23			Subtype not correlated with severity but they didn't stratify	They didn't stratify age and RSV subtype
	8	Kneyber 1996	8869195	68	3.5		68	10 (14.7 %)	10.4	58 (85.3 %)	9.3			1992 - 93	Rotterdam
				61	3.5		61	37 (60.7 %)	10.4	24 (39.3 %)	9.3			1993 - 94	Rotterdam
				103	3.5		103	103 (100 %)	10.4	0	0			1994 - 95	Rotterdam
	9	Munywoki 2015	24901443	55		0 - 12 mo	34	15		19				2009 - 2010	Kenya	There was sig. longer duration of shedding of B in the less than 1 YOA group comp to A and other age groups. Data extracted from Fig 1.
	10	Munywoki 2015	25941331			Several age stratifications									Kenya	RSVB vs A as predictor of asympt infection OR of RSVB = 2.40 (.998–5.745), p = 0.05	Age stratifications don't include RSV subtype
	11	Munywoki 2014	24367040		Households that include a newborne	Several age stratifications								2010	Kenya	RSV-B is more likely to be asympotmatic than RSV-A in a househld with a new infant: during the outbreak 14 RSV B household outbreaks and 8 RSV A outbreaks. The infant is infected 87.5% of the time.
	12	McConnochie 1990	2115082
	13	Peret 1998	2115082
	14	Zhou 2015	25907780	40	4 mo.	1 - 11 mo.	40	9 (22.5 %)		31 (77.5 %)						Viral load is correlated with clinical severity (length of stay), peak viral load did not differ between RSV-A and B.
	15	Mendoza 2015	25784285	717 ILI	NA	0 - 12 mo.	100	94 (21.8 %)		6						The only RSV-B infections were in those less than 1 year of age
						2 - 5 yr	10	10		0
						6 - 10 yr	3	3		0
						> 10 yr	2	2		0
	16	Pretorius 2013	24265482	13644			2182								South Africa	Positive selection drives the genotypoc evolution of RSV-A and RSV-B. Concluded likely immune-mediated pressure.	RSV subtypes were not stratified by age
	17	Viera 2007	18209912	192	4.7 mo		117	86 (73.5 %)		24 (20.5 %)			7 (6 %)	1999 - 2000	Sao Paulo, Brazil
	18	Carballal 2000	10797385	1304		< 2 yr	352								Argentina	RSV-A association with bronchiolitis B association with penumonia; p < 0.03	No stratification within 2 yrs of age
	19	Imaz 2000	10745236												Argentina	RSV-B positive children were significantly less likely to have been breastfed	Molecular methods were not used
		Fagbo 2016	27430485	288	N/A	0 - 1 mo	84	55 (19.1%)		29 (10.1%)				2012 - 2013	Saudi Arabia		Disproportionately weights the total n in the meta- analysis in just one site
				208	N/A	1 - 2 mo	65	51 (24.5%)		14 (6.7%)
				202	N/A	2 - 3 mo	55	46 (22.8 %)		9 (4.5%)
				336	N/A	3 - 6 mo	89	74 (22%)		15 (4.5%)
				207	N/A	6 - 9 mo	49	36 (17.4%)		13 (6.3%)
				133	N/A	9 - 12 mo	39	25 (18.8 %)		14 (10.5%)
				673	N/A	1 - 6 yr	118	83 (12.3%)		35 (5.2%)
				188	N/A	6 - 13 yr	13	11 (5.9%)		2 (1.1%)
	20	Simpson 2016	27419158	2483		6 - 59 mo	627	59 - 64%						2006 - 2010	Marshfield, Wisconsin	Divided into 6-11 mo, 12-23 mo and 24-59 mo. Did not show breakdown RSVA stratification (reported as 59-64% across age groups)
	21	Gurgel 2016	27082548	507	6 (median)	0.4 - 23.7 mo	204	154 (30.4%)		59 (11.6%)				2012 - 2013	Northeastern Brazil	Did not show stratification of RSVA and RSVB by age
	22	Panda 2016	27509268	332		1 mo. - 12 yr	14	1		13					Eastern India	Age of RSV type infection unclear
	23	Do La 2016	27500954	632		0 - 2 yr	302	156		139				2009 - 2010	Southern Vietnam
	24	Bashir 2017	27908797	1941	1.48 yr	< 12 mo	106	49		57				2010 - 2013	Pakistan
	25	Qin 2013	23443930	210			210	26		92				2009 - 2011	Southwestern China		Age distribution of RSV type infections unclear
	26	Ostlund 2008	18041002	185		0 - 1 yr	185								Stockholm	Though not indicated specifically as to what age suffered what RSV type infection 79 % of samples were from patients < 1 yr
				38		1 - 2 yr	38
				5		3 - 16 yr	5
				0		16 - 50 yr	0
				6		> 50 yr	6
				234		All	234	82		152
	27	Brouard 1993	8002736	374		1 - 24 mo	374	142		232					France	Less than 2 years of age *
