# Supplementary material for: A Virological and Phylogenetic Analysis of the Emergence of New Clades of Respiratory Syncytial Virus
Source: Sci Rep. 2017 Sep 25;7:12232. doi: 10.1038/s41598-017-12001-6 (PMC5612963; doi:10.1038/s41598-017-12001-6)
Supplement: Supplementary file 4 — Supplementary Table 3 [file 41598_2017_12001_MOESM4_ESM.xlsx]

## Sheet: Sheet1
	Supplementary Table 3
	Sequnces used for alignment
	RSV Type-A	Reference sequence used	HQ%		RSV Type-B	Reference sequence used	HQ%
	1415D2	KM517573	0.127		1415A2	NC_001803	0.815
	1415H2	KJ672472	0.225		1415E	KM517573	0.879
	1415I	KJ672472	0.869		1415H	KM517573	0.381
	1415J	KT992094	0.581		1415J2	KJ672458	0.252
	1415K2	KM042382	0.288		1415I2	KM517573	0.195
	1415M	KJ672472	0.968		1415M2	KM517573	0.147
	1415S	NC_001803	0.274		1415N2	JX576735	0.864
	1415T	KM042382	0.184		1415N	KM517573	0.917
	1516B	KF826838	0.992		1415O	KM517573	0.724
	1516BBB	KF826838	0.997		1415X	NC_001803	0.018
	1516C	KF826838	0.216		1415Y	KM517573	0.996
	1516DD	KF826838	0.978		1516E	KF826845	0.997
	1516L	KF826838	0.013		1516FF	KM517573	0.705
	1516M	KF826838	0.029		1516FFF	KM517573	0.977
	1516O	KF826838	0.976		1516J	KM517573	0.995
	1516PP	Kf826838	0.099		1516JJJ	KM517573	0.995
	1516Q	Kf826838	0.334		1516MM	KM517573	0.903
	1516TT	KF826838	0.997		1516N	KF826845	0.106
	1516WW	Kf826838	0.999		1516T	KM517573	0.037
					1516U	KM517573	0.997
					1516W	KM517573	0.017
					1516X	KM517573	0.943
